# Supplementary material for: The Effects of Intrusion of Anterior Teeth by Skeletal Anchorage in Deep Bite Patients; A Systematic Review and Meta-Analysis
Source: Biomimetics (Basel). 2023 Mar 2;8(1):101. doi: 10.3390/biomimetics8010101 (PMC10046359; doi:10.3390/biomimetics8010101)
Supplement: Supplementary file 1 [file biomimetics-08-00101-s001.zip]

Archive with 1 entries (1 files):
- biomimetics-2164917-supplementary.pdf
